# Supplementary material for: Synthesis of Functionalized Isoquinolone Derivatives via Rh(III)-Catalyzed [4+2]-Annulation of Benzamides with Internal Acetylene-Containing α-CF3-α-Amino Carboxylates
Source: Molecules. 2022 Dec 2;27(23):8488. doi: 10.3390/molecules27238488 (PMC9736582; doi:10.3390/molecules27238488)
Supplement: Supplementary file 1 [file molecules-27-08488-s001.zip]

Archive with 1 entries (1 files):
- molecules-2042301-supplementary.pdf
